# Supplementary material for: Rice SIAH E3 Ligases Interact with RMD Formin and Affect Plant Morphology
Source: Rice (N Y). 2022 Jan 25;15:6. doi: 10.1186/s12284-022-00554-8 (PMC8786996; doi:10.1186/s12284-022-00554-8)
Supplement: Supplementary file 2 — Additional file 2: Table S1. Primers used in this study. [file 12284_2022_554_MOESM2_ESM.xlsx]

## Sheet: Table S1
Additional file 2: Table S1. Primers used in this study.
Primer	Sequence (5′→3′)	Experiment
BKRIP1S	TGGCCATGGAGGCCGAATTC TGGACATGGCGAGCATCG	Yeast 2 hybrid (Y2H)
BKRIP1A	CGCTGCAGGTCGACGGATCCAGCTGAATAGGTTTGGAATGC
ADSIAH2S	ATGGAGGCCAGTGAATTCAAAGTAGCAGAGTCACTCGAGCTT
ADSIAH2A	TGCAGCTCGATGGATCCTCAGCTACAAAGGTTCGGTATGC
ADSIAH3S	ATGGAGGCCAGTGAATTCAAAGTAGCTGAATCGCTTGAGCT
ADSIAH3A	TGCAGCTCGATGGATCCTTAGCTACAGAGATTTGGTATGCAG
ADSIAH4S	ATGGAGGCCAGTGAATTCAAGGTGGCTGAGTCACTTCAGC
ADSIAH4A	TGCAGCTCGATGGATCCTCATTGCTCCTTCCAGATGCG
ADSIAH5S	ATGGAGGCCAGTGAATTCAAGGTGGCTGCGTCGCTT
ADSIAH5A	TGCAGCTCGATGGATCCTCACTGTTCCTTCCAAATTCTCC
ADSIAH6S	ATGGAGGCCAGTGAATTCAAGGTAGCTGCATCACTAGAGCTT
ADSIAH6A	TGCAGCTCGATGGATCCTCACTGCTCCTTCCAAATCCTT
BKOsFH5S	TGGCCATGGAGGCCGAATTCATGGCGCTCTTCCGCAA
BKOsFH5A	CGCTGCAGGTCGACGGATCCCTCAACCTACATCTTTTCCTCGTCT
BKP3S	TGGCCATGGAGGCCGAATTC GGTTCTTTCAAGCCTGCCG
BKP1A	CGCTGCAGGTCGACGGATCCC AGAACCAGGGTCTGAAAAGACTAC
BKP2A	CGCTGCAGGTCGACGGATCCAGCTTGAATTTTTGGCACAGC
104McYOsFH5S	AATTACAGGTACCCGGGGATCCATGGCGCTCTTCCGCAA	Bimolecular fluorescent complementation (BiFC)
104McYPTENA	CGCCGTCGACTCTAGAGGATCC AGCTTGAATTTTTGGCACAGC
104McYOsFH5A	CGCCGTCGACTCTAGAGGATCC ACCTACATCTTTTCCTCGTCTGC
104RIP1S	AATTACAGGTACCCGGGGATCCATGGACATGGCGAGCATCG
104RIP1A	CGCCGTCGACTCTAGAGGATCCGCTGAATAGGTTTGGAATGCAG
104RIP2S	AATTACAGGTACCCGGGGATCCATGGACATGGACAGCGTGG
104RIP2A	CGCCGTCGACTCTAGAGGATCCGCTACAAAGGTTCGGTATGCAG
104RIP4S	AATTACAGGTACCCGGGGATCCATGGCCCCAGGAAGCAGC
104RIP4A	CGCCGTCGACTCTAGAGGATCCTTGCTCCTTCCAGATGCGG
104RIP5S	AATTACAGGTACCCGGGGATCCATGGCCTCAGTTACTTATATTGATGA
104RIP5A	CGCCGTCGACTCTAGAGGATCCCTGTTCCTTCCAAATTCTCCCA
104RIP6S	AATTACAGGTACCCGGGGATCCATGGCATCAGTTACTTATCTTGATGA
104RIP6A	CGCCGTCGACTCTAGAGGATCCCTGCTCCTTCCAAATCCTTCC
106nYFPRIP1S	CATCGAGGACGCCGGCGGATCCATGGACATGGCGAGCATCG
106nYFPRIP1A	GCAGGTCGACTCTAGAGGATCC TCAGCTGAATAGGTTTGGAATGC
106nYFPRIP2S	CATCGAGGACGCCGGCGGATCCATGGACATGGACAGCGTGGA
106nYFPRIP2A	GCAGGTCGACTCTAGAGGATCCTCAGCTACAAAGGTTCGGTATGC
106nYFPRIP3S	CATCGAGGACGCCGGCGGATCCATGGACGTGGACAGCGTCGA
106nYFPRIP3A	GCAGGTCGACTCTAGAGGATCCTTAGCTACAGAGATTTGGTATGCAG
106nYFPRIP4S	CATCGAGGACGCCGGCGGATCCATGGCCCCAGGAAGCAGCAT
106nYFPRIP4A	GCAGGTCGACTCTAGAGGATCCTCATTGCTCCTTCCAGATGCG
106nYFPRIP5S	CATCGAGGACGCCGGCGGATCCATGGCCTCAGTTACTTATATTGATGA
106nYFPRIP5A	GCAGGTCGACTCTAGAGGATCCTCACTGTTCCTTCCAAATTCTCC
106nYFPRIP6S	CATCGAGGACGCCGGCGGATCCATGGCATCAGTTACTTATCTTGATGA
106nYFPRIP6A	GCAGGTCGACTCTAGAGGATCCTCACTGCTCCTTCCAAATCCTT
RIP1-1S	GGGGAGGTTAAGCAGCAA	RIP1 sequencing
RIP1-1A	CGTGGACCAACCATACTG
RIP1-2S	TGATCCCTTTTAGGACGAAT
RIP1-3S	AGCTGAGAGCTGAATTCGG
RIP1-4S	TTATGTCTGGAATCAGCAGC
RIP1-5S	AGCGATCAGATTCAAGTGAG
RIP1-6S	TTTGCCATATTACAGTGCC
RIP1-6A	CGAAATGCAAGCAGAAGTAC
CRIPI1S	TGGC GTCATCCATGCTGTCGGAGT	RIP CRISPR guide RNAs
CRIPI1A	AAAC ACTCCGACAGCATGGATGAC
CRIPI2S	TGGC GCTCTGAATGCTCAGTTGTC
CRIPI2A	AAAC GACAACTGAGCATTCAGAGC
CRIPII1S	TAGGTCTCCAGAGTCCACAAC gttttagagctagaa
CRIPII1A	CGGGTCTCACTCTAGCCTTGC tgcaccagccggg
CRIPIII1S	TAGGTCTCCCATGTAGGGCAA gttttagagctagaa
CRIPIII1A	CGGGTCTCACATGCAGACAAG tgcaccagccggg
CRIPIV1S	TAGGTCTCCTGATGTAGACCA gttttagagctagaa
CRIPIV1A	CGGGTCTCAATCACTTGTCAC tgcaccagccggg
CRIPV1S	TAGGTCTCCTTTAGACACACA gttttagagctagaa
CRIPV1A	CGGGTCTCATAAATGCCATGT tgcaccagccggg
CRIPVI1S	TAGGTCTCCCTCCAAAGAACG gttttagagctagaa
CRIPVI1A	CGGGTCTCAGGAGGATCGATA tgcaccagccggg
RIP1-3S1	AGCTGAGAGCTGAATTCGG	RIP CRISPR knockout detection
RIP1-1nA1	AGCAGCTCGTGGACGCTC
RIP1-6S	TTTGCCATATTACAGTGCC
RIP1-6A	CGAAATGCAAGCAGAAGTAC
DCRIP2S	TCCAAAGGACAAGTTCCAATC
DCRIP2A	ACTGTTAGCATCCAGGTCGC
DCRIP3S	GGAAGACGACGGTACTTGTGA
DCRIP3A	CTCAAATGGGCAACAAGATAA
DCRIP4S	ATTACAAGGAAGGATGGAGTGG
DCRIP4A	GTAAAATGTCAAAAGTGGTGGG
DCRIP5S	ATGGCTATACTTTTGATGAGGC
DCRIP5A	GGGTAACAATTTGGTAGTGGAA
DCRIP6S	CGACGATTTTTTGATGAGCA
DCRIP6A	AACATTTTTACTCCAAGTCCCTA
RTRIP1S	AAATCTTTCCGTACTACAGCAA	qRT PCR primers
RTRIP1A	GCCAACCTCAAGGCTATAACT
18RNA65S	CTACGTCCCTGCCCTTTGTAC
18RNA65A	ACACTTCACCGGACCATTCAA
